# Supplementary material for: Identification of the role of sugar-sweetened beverages in the progression of a murine metabolic dysfunction-associated steatotic liver disease model
Source: Front Nutr. 2025 Dec 3;12:1710267. doi: 10.3389/fnut.2025.1710267 (PMC12708248; doi:10.3389/fnut.2025.1710267)
Supplement: Supplementary Table 1 — Transcriptomic sequencing data and results of differential expression analysis for hub genes. [file Table_1.xlsx]

## Sheet: all_info.xls
id	Symbol	HFHC-fru-10-1_tpm	HFHC-fru-10-2_tpm	HFHC-fru-10-3_tpm	HFHC-10-1_tpm	HFHC-10-2_tpm	HFHC-10-3_tpm	HFHC-suc-10-1_tpm	HFHC-suc-10-2_tpm	HFHC-suc-10-3_tpm	HFHC-glu-10-1_tpm	HFHC-glu-10-2_tpm	HFHC-glu-10-3_tpm	HFHC-fru-10-average	HFHC-10-average	HFHC-suc-10-average	HFHC-glu-10-average	HFHC-10-vs-HFHC-fru-10-log2fc	HFHC-10-vs-HFHC-fru-10-pvalue	HFHC-10-vs-HFHC-fru-10-fdr	HFHC-10-vs-HFHC-glu-10-log2fc	HFHC-10-vs-HFHC-glu-10-pvalue	HFHC-10-vs-HFHC-glu-10-fdr	HFHC-10-vs-HFHC-suc-10-log2fc	HFHC-10-vs-HFHC-suc-10-pvalue	HFHC-10-vs-HFHC-suc-10-fdr
ENSMUSG00000001729	Akt1	24.913	26.513	31.81	17.513	11.92	10.149	8.856	11.35	14.69	16.326	16.859	15.609	27.7453	13.194	11.632	16.2647	1.07236	0.00481423	0.0191985	0.301859	0.836708	0.965806	-0.181783	0.396671	0.884096
ENSMUSG00000004040	Stat3	17.702	18.234	26.856	12.698	8.035	7.906	5.961	6.923	9.229	10.598	13.264	15.582	20.9307	9.5463	7.371	13.148	1.1326	0.00485373	0.0193219	0.461825	0.466726	0.832627	-0.373086	0.0551525	0.384631
ENSMUSG00000006699	Cdc42	77.071	79.011	92.155	48.837	37.652	29.626	33.114	44.713	46.769	58.427	64.385	60.263	82.7457	38.705	41.532	61.025	1.09616	0.000681061	0.00352455	0.65688	0.0115396	0.0934875	0.101703	0.338553	0.846854
ENSMUSG00000006932	Ctnnb1	36.647	48.256	60.672	16.783	12.015	8.857	8.059	17.097	16.273	22.835	26.157	18.779	48.525	12.5517	13.8097	22.5903	1.95085	9.1466e-16	5.71478e-14	0.847827	0.00122845	0.0172748	0.1378	0.436897	0.907225
ENSMUSG00000044894	Uqcrq	634.645	498.041	524.603	1253.11	1484.46	1452.93	1510.03	943.747	1003.51	1013.02	942.64	1290.7	552.43	1396.84	1152.43	1082.12	-1.3383	1.28818e-23	4.72852e-21	-0.368298	0.000401711	0.00724823	-0.277482	0.539434	0.953243
ENSMUSG00000055024	Ep300	2.062	2.797	3.91	1.409	0.996	1.057	0.835	1.188	1.246	1.307	1.545	1.24	2.923	1.154	1.0897	1.364	1.34081	0.00174597	0.00806982	0.2412	0.556669	0.886075	-0.0827563	0.757056	0.962609
ENSMUSG00000064363	mt-Nd4	4988.08	5134.23	5644.06	9396.85	13080.2	17776.7	16844.1	9499.45	8668.8	7410.65	6616.76	9364.5	5255.46	13417.9	11670.8	7797.31	-1.35227	9.23476e-08	1.23736e-06	-0.783114	0.00473591	0.0489939	-0.201259	0.757721	0.962609
ENSMUSG00000064370	mt-Cytb	8869.56	8273.55	9325.51	18157.1	22448.5	32048.2	32231	20759.6	17767.4	15188.4	11782.7	17660.2	8822.87	24217.9	23586	14877.1	-1.45676	1.40405e-08	2.23402e-07	-0.702985	0.00831102	0.0737527	-0.0381445	0.984565	0.999465
